# Supplementary material for: Choline regulation of triglycerides synthesis through ubiquintination pathway in MAC-T cells
Source: PeerJ. 2023 Dec 19;11:e16611. doi: 10.7717/peerj.16611 (PMC10740596; doi:10.7717/peerj.16611)
Supplement: Supplemental Information 2 [file peerj-11-16611-s002.zip]

Archive with 3 entries (3 files):
- Figure1  raw numerical data.xlsx
- raw numerical data Figure2 CCK-8.xlsx
- raw numerical data Figure2 TG.xlsx
