# Supplementary material for: Choline regulation of triglycerides synthesis through ubiquintination pathway in MAC-T cells
Source: PeerJ. 2023 Dec 19;11:e16611. doi: 10.7717/peerj.16611 (PMC10740596; doi:10.7717/peerj.16611)
Supplement: Supplemental Information 2 [file peerj-11-16611-s002.zip › Figure1 raw numerical data.xlsx]

## Sheet: Sheet1
	the protein bands were analyzed for grayscale intensity using Image J software.
	CT				100umol/L choline				150umol/L choline				200umol/L choline
actin	253901	240386	217142	237143	105276	205266	235634	182059	201340	253517	235801	230219	166311	135538	202082	167977
ADFP	225187	191557	197004		212937	177646	176545		228173	221787	153662		198030	211569	239224
CD36	198497	172036	211025		120624	123967	125851		136904	146338	123790		272313	255018	341119
UB	167360	221186	240454		203253	261215	210736		268078	355700	271741		316402	334503	328046
ADFP/actin	0.949583	0.80777	0.830739	0.862697	1.16961	0.975762	0.969715	0.862697	0.991111	0.963373	0.667459		1.17891	1.25951	1.42415
CD36	0.837035	0.725453	0.889864	0.817451	0.662556	0.680918	0.691266	0.817451	0.594668	0.635646	0.537705		1.62113	1.51817	2.03075
UB	0.705735	0.932711	1.01396	0.884136	1.11641	1.43478	1.15752	0.884136	1.16445	1.54505	1.18036		1.8836	1.99136	1.95292
homogenization
ADFP	1.10071	0.936331	0.962955		1.35576	1.13106	1.12405		1.14885	1.1167	0.773689		1.36654	1.27081	1.43692
CD36	1.02396	0.887457	1.08858		0.810515	0.832977	0.845637		0.727466	0.777596	0.657782		1.98316	2.55298	3.41493
UB	0.798219	1.05494	1.14684		1.26272	1.62281	1.30921		1.31704	1.74752	1.33504		2.13044	2.25233	2.20885
