# Supplementary material for: Choline regulation of triglycerides synthesis through ubiquintination pathway in MAC-T cells
Source: PeerJ. 2023 Dec 19;11:e16611. doi: 10.7717/peerj.16611 (PMC10740596; doi:10.7717/peerj.16611)
Supplement: Supplemental Information 2 [file peerj-11-16611-s002.zip › raw numerical data Figure2 CCK-8.xlsx]

## Sheet: Sheet1
				Cell viability of MAC-T cells was assessed using the CCK-8 method.
			1	2	3	4
			114.486	129.191	141.913	158.42	100umol/L choline
			112.379	132.84	145.27	162.89	150umol/L choline
			163.828	102.367	102.136	102.287	200umol/L choline
			100	100	100	100	CT
