# Supplementary material for: Choline regulation of triglycerides synthesis through ubiquintination pathway in MAC-T cells
Source: PeerJ. 2023 Dec 19;11:e16611. doi: 10.7717/peerj.16611 (PMC10740596; doi:10.7717/peerj.16611)
Supplement: Supplemental Information 2 [file peerj-11-16611-s002.zip › raw numerical data Figure2 TG.xlsx]

## Sheet: Sheet1
						Triglyceride Content
	MACT cells were treated with different concentrations
							100umol/Lcholine	150umol/Lcholine	200umol/Lcholine	CT
							1.137	0.929	2.361	0.568
							1.685	0.575	1.498	0.595
							1.387	1.521	1.687	0.836
